# Supplementary material for: Exome sequencing identifies nonsegregating nonsense ATM and PALB2 variants in familial pancreatic cancer
Source: Hum Genomics. 2013 Apr 5;7(1):11. doi: 10.1186/1479-7364-7-11 (PMC3639869; doi:10.1186/1479-7364-7-11)
Supplement: Additional file 1 — Exome sequencing results and clinical and pathological characteristics and outcomes for the individuals with pancreatic cancer in the families. Table S1: Exome sequencing results. Table S2: Clinical and pathological characteristics and outcomes for the individuals with pancreatic cancer in the families with ATM c.C1931A and PALB2 c.C3256T. [file 1479-7364-7-11-S1.xls]

## Sheet: S1
Supplementary Table S1: Exome sequencing results.
Family	Individual	Target Size (bases)	Number of raw reads	% of reads aligned	% of aligned reads in + stand	Average depth of coverage in target	% of target bases >8x coverage	Nonsynonymous variants	Nonsynonymous novel variants
FPC-1	Proband	62085296	215957148	66.49	50	83.93	85.7	11613	1375
	Sibling	62085296	130564760	61.51	50	54.95	85.72	11989	1586
FPC-2	Proband	62085296	285922468	67.18	50	104.11	88.31	7793	1957
	Cousin	62085296	307275576	66.01	50	108.26	88.88	7624	273
FPC-3	Proband	35429635	133502084	67.26	49.97	168.97	91.16	10999	616
	Sibling	35429635	185566182	64.84	50	207.78	92.24	11117	636
	Uncle	35429635	93648726	12.16	50.04	97.35	82.95	7715	269
FPC-4	Proband	50295385	169893744	68.27	50	136.31	91.76	11941	1284
	Sibling	50295385	192466704	64.65	50	159.38	91.18	12118	1306
FPC-5	Proband	62085296	176725842	67.34	50	66.39	87.84	12110	1444
	Cousin	62085296	150973456	65.44	50	59.18	86.37	12116	1662

## Sheet: S2
Supplementary Table S2: Clinical and pathological characteristics and outcomes for the individuals with pancreatic cancer in the families with ATM c.C1931A and PALB2 c.C3256T
Family - individual		Family 1 - Proband	Family 1 - Brother	Family 2 - Proband	Family 2 - Cousin	Family 2 - Cousin
Carrier status		ATM c.C1931A	Wild-type	PALB2 c.C3256T	Wild-type	PALB2 c.C3256T
Sex		Female	Male	Male	Male	Female
Other cancers, age of diagnosis		None	None	None	B-cell Lymphoma (58)	None
Source of pancreatic cancer diagnosis		Pathology report	Pathology report	Pathology report	Pathology report	Medical records
At pancreatic cancer diagnosis
	Age (years)	66	42	74	59	69
	Stage	IV	IIA	IIB	III	-
	T stage	T3	T3	T3	T4	T2
	N stage	N1	N0	N1	N1	Nx
	M stage	M1	M0	M0	M0	M0
	Histological subtype	Mucinous Adenocarcinoma	Adenocarcinoma	Ductal Adenocarcinoma	Adenocarcinoma	Adenocarcinoma
	Grade	Well Differentiated	Poorly Differentiated	Moderately Differentiated	-	-
	Tumor size	1.9 cm	5.5cm	3.5 cm	7.0 x 4.5cm	3.4 x 2.2cm
	Margin	N/A	Uninvolved	Involved	N/A	N/A
	Tumour location	Tail	Head	Head	Body and Head	Head
	Perineural invasion	-	Present	Present	-	-
	Lymphatic/Vascular invasion	-	-	Absent	-	-
	Cigarette smoking	Non-smoker	About 5 pack-years	Non-smoker	Ex-smoker	Non-smoker
	EtOH consumption	1 ounce/weekly	2-3 beers daily	Daily	18-20/Week	None
	Diabetes Mellitus	-	-	No	No	No
	BMI based on usual adult weight	-	-	25.8	26.4	30.9
Surgical treatment		No Surgery	Whipple	Whipple	No Surgery	No Surgery
Chemotherapy		1. Gemcitabine; 2. G-FLIP; 3. Phase I Decitabine and Vorinostat	-	No	Palliative chemotherapy offered	-
Radiotherapy		No	-	No	-	-
Recurrence		Presented with ovarian metastases; later developed pulmonary and peritoneal metstases	-	Liver metastases (8 mm non-specific foci in liver)	-	-
Time to recurrence (months)		-	-	0.9	-	-
Time to death (months)		40.8	Still alive	3.3	4.2	3.3
Follow-up time (months)		40.8	308.2	3.3	4.2	3.3
Note: Data that was not available is denoted with "-".
